# Supplementary material for: Characterization and Comparative Analyses of Nuclear Mitochondrial DNAs in Genomes of the Leaf-Roller Moths (Lepidoptera: Tortricidae)
Source: Biology (Basel). 2026 Mar 23;15(6):517. doi: 10.3390/biology15060517 (PMC13024416; doi:10.3390/biology15060517)
Supplement: Supplementary file 1 [file biology-15-00517-s001.zip]

Archive with 7 entries (7 files):
- Table S1. The information on Numts from 27 Tortricidae species.xlsx
- Table S2. The frequency of initiation codon usage in mitochondrial protein-coding genes of the 27 Tortricidae species.xlsx
- Table S3.  The frequency of termination codon usage in mitochondrial protein-coding genes of  the 27 Tortricidae species.xlsx
- Table S4.  Length distribution of the Numts from the 27 Tortricidae species.xlsx
- Table S5. The content of Numts in the nuclear genomes of the 27 Tortricidae species.xlsx
- Table S6.  AT content of Numts flanking sequences and nuclear genomes.xlsx
- Table S7. The number of Numts derived from 13 mitochondrial protein-coding genes.xlsx
