# Supplementary material for: Characterization and Comparative Analyses of Nuclear Mitochondrial DNAs in Genomes of the Leaf-Roller Moths (Lepidoptera: Tortricidae)
Source: Biology (Basel). 2026 Mar 23;15(6):517. doi: 10.3390/biology15060517 (PMC13024416; doi:10.3390/biology15060517)
Supplement: Supplementary file 1 [file biology-15-00517-s001.zip › Table S1. The information on Numts from 27 Tortricidae species.xlsx]

## Sheet: Acleris cristana
queryID	subjectID	Similarity (%)	Alignment length	Alignment missing	Alignment gap	querystart	queryend	subjectstart	subjectend	E-value	bitescore
OX4118021_1-65_+_trnF(gaa)	OX411771.1	98.462	65	1	0	1	65	8882608	8882544	3.54e-25	115
OX4118021_69-137_-_trnE(ttc)	OX411771.1	95.652	69	2	1	1	69	8882473	8882540	1.81e-23	110
OX4118021_421-489_-_trnA(tgc)	OX411771.1	94.34	53	0	3	1	52	8882148	8882198	5.11e-14	78.7
OX4118021_497-850_-_nad3	OX411771.1	97.167	353	9	1	2	354	8881789	8882140	8.49e-169	595
OX4118021_919-1707_-_cox3	OX411771.1	97.34	376	10	0	414	789	8881344	8881719	0	640
OX4118021_919-1707_-_cox3	OX411771.1	97.486	358	9	0	1	358	8880988	8881345	1.96e-173	612
OX4118021_1707-2384_-_atp6	OX411771.1	98.083	678	13	0	1	678	8880311	8880988	0	1181
OX4118021_1707-2384_-_atp6	OX411801.1	89.655	58	6	0	371	428	7824652	7824709	9.77e-12	75
OX4118021_2378-2539_-_atp8	OX411771.1	92.593	162	9	1	1	162	8880159	8880317	4.12e-59	230
OX4118021_2540-2605_-_trnD(gtc)	OX411771.1	98.462	65	1	0	2	66	8880094	8880158	3.63e-25	115
OX4118021_2687-3370_-_cox2	OX411771.1	90.239	502	37	7	1	495	22199794	22200290	0	645
OX4118021_3442-4972_-_cox1	OX411771.1	88.861	808	60	11	723	1530	22198944	22199721	0	966
OX4118021_5204-6214_-_nad2	OX411771.1	96.923	130	2	2	1	129	8948538	8948666	2.32e-54	217
OX4118021_6269-6337_+_trnQ(ttg)	OX411771.1	94.203	69	4	0	1	69	8948482	8948414	2.35e-22	106
OX4118021_7553-8277_+_rrnS	OX411771.1	94.766	726	15	4	1	725	8947174	8946471	0	1109
OX4118021_8347-9771_+_rrnL	OX411771.1	90.239	1424	57	42	1	1422	8946401	8945058	0	1784
OX4118021_8347-9771_+_rrnL	OX411771.1	80.191	419	37	24	103	520	21058983	21059356	6.93e-71	272
OX4118021_8347-9771_+_rrnL	OX411771.1	88.35	103	7	3	834	935	21059378	21059476	9.56e-25	119
OX4118021_9842-10780_+_nad1	OX411771.1	94.891	920	32	8	1	920	8944986	8944082	0	1424
OX4118021_9842-10780_+_nad1	OX411783.1	91.772	158	12	1	768	925	17185242	17185398	5.98e-55	219
OX4118021_10799-10866_-_trnS2(tga)	OX411771.1	98.529	68	1	0	1	68	8943987	8944054	8.19e-27	121
OX4118021_10799-10866_-_trnS2(tga)	OX411783.1	98.413	63	1	0	4	66	17185493	17185431	4.93e-24	111
OX4118021_10871-12022_-Cytb	OX411771.1	97.64	678	16	0	1	678	8942563	8943240	0	1164
OX4118021_10871-12022_-Cytb	OX411771.1	98.33	479	8	0	674	1152	8943504	8943982	0	841
OX4118021_10871-12022_-Cytb	OX411783.1	96.011	351	13	1	802	1152	17185850	17185501	1.77e-160	569
OX4118021_12035-12562_-_nad6	OX411771.1	95.849	265	6	3	269	528	8942286	8942550	6.49e-117	424
OX4118021_12035-12562_-_nad6	OX411771.1	90.683	161	8	4	1	154	8941685	8941845	7.12e-52	207
OX4118021_12035-12562_-_nad6	OX411772.1	94.681	94	4	1	3	95	8496481	8496388	5.66e-33	145
OX4118021_12565-12630_+_trnP(tgg)	OX411771.1	96.97	66	2	0	1	66	8941682	8941617	4.7e-24	111
OX4118021_12711-13001_+_nad4l	OX411771.1	96.907	291	9	0	1	291	8941541	8941251	1.2e-136	488
OX4118021_13001-14339_+_nad4	OX411771.1	96.565	1339	42	3	1	1339	8941251	8939917	0	2215
OX4118021_14340-14407_+_trnH(gtg)	OX411771.1	98.529	68	1	0	1	68	8939916	8939849	8.19e-27	121
OX4118021_14408-16148+_nad5	OX411771.1	97.961	1471	29	1	271	1741	8884078	8882609	0	2549
OX4118021_14408-16148+_nad5	OX411771.1	92.578	256	11	4	23	277	8939833	8939585	1.76e-97	361

## Sheet: Acleris emargana
queryID	subjectID	Similarity (%)	Alignment length	Alignment missing	Alignment gap	querystart	queryend	subjectstart	subjectend	E-value	bitescore
OV6568652_454-807_-_nad3	OV656849.1	95.789	95	4	0	260	354	12599108	12599202	7.54e-36	154
OV6568652_2644-3325_-_cox2	OV656856.1	92.395	263	18	2	245	507	1545857	1545597	1.06e-101	374
OV6568652_2644-3325_-_cox2	OV656840.1	96.45	169	3	3	3	171	2431037	2431202	3.09e-72	276
OV6568652_8543-9968_+_rrnL	OV656835.1	90.353	425	22	9	1	420	51046684	51046274	2.12e-151	540
OV6568652_8543-9968_+_rrnL	OV656844.1	88.525	244	18	2	667	900	5130830	5130587	3.05e-75	287
OV6568652_8543-9968_+_rrnL	OV656840.1	91.111	90	8	0	1200	1289	14222916	14223005	9.09e-26	122
OV6568652_11066-12217_-_Cytb	OV656835.1	95.402	87	4	0	945	1031	5176624	5176710	7.25e-31	139
OV6568652_12906-13196_+_nad4l	OV656859.1	97.297	74	2	0	218	291	13460603	13460530	1.33e-27	126
OV6568652_14535-14600_+_trnH(gtg)	OV656853.1	94.34	53	0	1	17	66	18381218	18381166	5.86e-14	78.7

## Sheet: Acleris holmiana
queryID	subjectID	Similarity (%)	Alignment length	Alignment missing	Alignment gap	querystart	queryend	subjectstart	subjectend	E-value	bitescore
OX4387931_138-203_-_trnS1(gct)	OX438764.1	98.485	66	1	0	1	66	22053890	22053825	1.17e-25	117
OX4387931_207-273_-_trnN(gtt)	OX438764.1	98.507	67	1	0	1	67	22053960	22053894	3.32e-26	119
OX4387931_274-339_-_trnR(tcg)	OX438775.1	98.507	67	0	1	1	66	942693	942759	1.17e-25	117
OX4387931_350-416_-_trnA(tgc)	OX438764.1	98.507	67	1	0	1	67	22054105	22054039	3.32e-26	119
OX4387931_350-416_-_trnA(tgc)	OX438775.1	97.015	67	2	0	1	67	942615	942681	1.55e-24	113
OX4387931_428-781_-_nad3	OX438764.1	92.655	354	25	1	1	354	22054469	22054117	1.31e-142	508
OX4387931_850-1638_-_cox3	OX438764.1	92.039	515	28	5	276	789	22055040	22054538	0	712
OX4387931_850-1638_-_cox3	OX438775.1	92.661	109	8	0	60	168	12392621	12392729	1.28e-36	158
OX4387931_2608-3289_-_cox2	OX438765.1	88.419	544	32	9	2	544	21646948	21646435	6.96e-178	627
OX4387931_3290-3358_-_trnL2(taa)	OX438765.1	92.308	65	3	1	3	67	21647014	21646952	7.59e-18	91.6
OX4387931_3359-4889_-_cox1	OX438765.1	90.533	507	35	7	1	507	21645557	21645064	0	658
OX4387931_3359-4889_-_cox1	OX438765.1	94.751	362	17	2	503	863	21643852	21643492	4.57e-158	562
OX4387931_3359-4889_-_cox1	OX438765.1	95.349	301	14	0	1231	1531	21647317	21647017	4.73e-133	479
OX4387931_3359-4889_-_cox1	OX438779.1	86.777	121	3	3	829	945	19406003	19405892	9.19e-26	122
OX4387931_4979-5042_+_trnC(gca)	OX438765.1	95.082	61	2	1	1	61	21645653	21645712	5.2e-19	95.3
OX4387931_5035-5103_-_trnW(tca)	OX438765.1	91.304	69	5	1	1	69	21645775	21645708	2.11e-18	93.5
OX4387931_7672-8444_+_rrnS	OX438767.1	89.474	57	6	0	717	773	1441600	1441544	4.66e-11	73.1
OX4387931_8514-9905_+_rrnL	OX438784.1	93.651	63	4	0	699	761	1634955	1634893	1.82e-17	95.3
OX4387931_11012-12163_-_cob	OX438775.1	88.235	170	12	3	436	597	15338315	15338484	3.99e-48	196

## Sheet: Acleris literana
queryID	subjectID	Similarity (%)	Alignment length	Alignment missing	Alignment gap	querystart	queryend	subjectstart	subjectend	E-value	bitescore
OX3356981_205-273_+_trnV(tac)	OX335668.1	98.551	69	1	0	1	69	37644083	37644151	2.79e-27	122
OX3356981_205-273_+_trnV(tac)	OX335670.1	91.176	68	3	1	5	69	25092363	25092430	2.83e-17	89.8
OX3356981_274-16713_+_rrnL	OX335668.1	90.769	325	20	5	1	324	37644152	37644467	6.1e-117	425
OX3356981_274-16713_+_rrnL	OX335668.1	88.364	275	18	2	786	1060	37651744	37652004	1.06e-84	318
OX3356981_274-16713_+_rrnL	OX335668.1	86.039	308	22	14	1	302	37627552	37627844	1.78e-82	311
OX3356981_274-16713_+_rrnL	OX335668.1	92.903	155	6	5	1291	1440	37652093	37652247	3.09e-55	220
OX3356981_274-16713_+_rrnL	OX335685.1	88.235	255	10	13	786	1028	16552965	16553211	3e-75	287
OX3356981_274-16713_+_rrnL	OX335685.1	96.296	54	1	1	1112	1164	16553240	16553293	3.27e-15	87.9
OX3356981_1714-1783_+_trnL1(tag)	OX335668.1	97.015	67	1	1	4	70	37652265	37652330	6.19e-24	111
OX3356981_1785-2723_+_nad1	OX335691.1	94.483	145	8	0	62	206	8256940	8257084	1.54e-56	224
OX3356981_1785-2723_+_nad1	OX335679.1	96.703	91	3	0	5	95	4296530	4296440	7.38e-35	152
OX3356981_2745-2811_-_trnS2(tga)	OX335668.1	95.588	68	2	1	1	67	37653328	37653261	7.47e-23	108
OX3356981_2815-3966_-_Cytb	OX335668.1	91.928	446	28	5	711	1152	37653773	37653332	7.46e-175	617
OX3356981_2815-3966_-_Cytb	OX335668.1	94.815	135	7	0	1	135	37628628	37628494	1.48e-52	211
OX3356981_2815-3966_-_Cytb	OX335696.1	98.148	108	1	1	932	1038	9018002	9018109	2.49e-45	187
OX3356981_6372-8088_+_nad5	OX335693.1	95.946	74	3	0	424	497	5062279	5062206	3.86e-25	121
OX3356981_6372-8088_+_nad5	OX335678.1	87.838	74	8	1	314	387	16466203	16466131	1.41e-14	86.1
OX3356981_8370-8433_-_trnR(tcg)	OX335691.1	98.462	65	0	1	1	64	10244398	10244334	1.49e-24	113
OX3356981_8969-9757_-_cox3	OX335677.1	92.896	183	13	0	462	644	10646909	10647091	2.11e-69	267
OX3356981_11486-13016_-_cox1	OX335668.1	93.489	814	53	0	506	1319	37632520	37631707	0	1210
OX3356981_11486-13016_-_cox1	OX335668.1	92.289	415	16	5	1	407	37632943	37632537	6.09e-162	575
OX3356981_11486-13016_-_cox1	OX335668.1	97	100	3	0	188	287	37621062	37620963	1.21e-39	169
OX3356981_11486-13016_-_cox1	OX335668.1	96.809	94	3	0	289	382	37620420	37620327	2.61e-36	158
OX3356981_13019-13083_+_trnY(gta)	OX335668.1	96.923	65	2	0	1	65	37632946	37633010	1.98e-23	110
OX3356981_13263-14273_-_nad2	OX335668.1	87.139	762	49	14	1	746	37638337	37637609	0	819
OX3356981_13263-14273_-_nad2	OX335668.1	87.002	477	45	7	245	721	37621529	37621070	5.27e-146	521
OX3356981_13263-14273_-_nad2	OX335668.1	90.438	251	14	6	3	253	37624943	37624703	5.73e-86	322
OX3356981_14331-14399_+_trnQ(ttg)	OX335668.1	98.551	69	1	0	1	69	37625002	37625070	2.79e-27	122
OX3356981_14331-14399_+_trnQ(ttg)	OX335668.1	95.652	69	3	0	1	69	37638395	37638463	6.05e-24	111
OX3356981_14397-14461_-_trnI(gat)	OX335668.1	98.462	65	1	0	1	65	37638525	37638461	4.25e-25	115
OX3356981_14397-14461_-_trnI(gat)	OX335668.1	95.385	65	3	0	1	65	37625132	37625068	9.2e-22	104
OX3356981_15745-204_+_rrnS	OX335668.1	93.705	556	30	4	261	815	37643531	37644082	0	828
OX3356981_15745-204_+_rrnS	OX335668.1	81.784	796	61	45	22	815	37626769	37627482	1.14e-166	590

## Sheet: Acleris sparsana
queryID	subjectID	Similarity (%)	Alignment length	Alignment missing	Alignment gap	querystart	queryend	subjectstart	subjectend	E-value	bitescore
OV2813151_10073-11011_+_nad1	OV281309.1	91.379	232	10	6	692	921	6528563	6528786	3.61e-82	309
OV2813151_11035-11100_-_trnS2(tga)	OV281285.1	98	50	1	0	1	50	56971305	56971354	8.3e-17	87.9
OV2813151_11035-11100_-_trnS2(tga)	OV281309.1	95.455	66	3	0	1	66	6529194	6529129	2.29e-22	106
OV2813151_11107-12255_-_Cytb	OV281285.1	98.082	1043	19	1	108	1149	22942301	22943343	0	1814
OV2813151_11107-12255_-_Cytb	OV281285.1	97.368	950	23	2	201	1149	22938668	22937720	0	1615
OV2813151_11107-12255_-_Cytb	OV281285.1	99.065	107	1	0	1	107	22941847	22941953	4.67e-47	193
OV2813151_11107-12255_-_Cytb	OV281309.1	93.109	682	37	5	468	1149	6529873	6529202	0	990
OV2813151_11107-12255_-_Cytb	OV281302.1	96.283	269	10	0	1	269	7607822	7608090	4.2e-122	442
OV2813151_12268-12795_-_nad6	OV281285.1	95.385	520	21	3	1	519	22941311	22941828	0	824
OV2813151_12268-12795_-_nad6	OV281302.1	88.406	414	41	7	118	528	7607401	7607810	1.84e-137	492
OV2813151_12798-12863_+_trnP(tgg)	OV281285.1	96.97	66	2	0	1	66	22941308	22941243	4.92e-24	111
OV2813151_12936-13226_+_nad4l	OV281285.1	97.27	293	5	2	1	291	22941171	22940880	2.69e-138	494
OV2813151_13226-14564_+_nad4	OV281285.1	97.087	1339	32	5	1	1339	22940880	22939549	0	2250
OV2813151_14565-14630_+_trnH(gtg)	OV281285.1	98.485	66	1	0	1	66	22939548	22939483	1.06e-25	117
OV2813151_14658-16374_+_nad5	OV281288.1	91.696	289	17	5	659	945	10336925	10337208	1.8e-107	394

## Sheet: Apotomis betuletana
queryID	subjectID	Similarity (%)	Alignment length	Alignment missing	Alignment gap	querystart	queryend	subjectstart	subjectend	E-value	bitescore
OW0263261_314-378_-_trnR(tcg)	OW026313.1	95.385	65	3	0	1	65	20975774	20975710	9.33e-22	104
OW0263261_455-808_-_nad3	OW026302.1	99.718	354	1	0	1	354	856737	857090	0	649
OW0263261_877-1665_-_cox3	OW026302.1	97.248	109	3	0	629	737	25160221	25160329	6.16e-45	185
OW0263261_877-1665_-_cox3	OW026313.1	89.831	236	19	3	425	656	18966254	18966488	7.58e-79	298
OW0263261_1669-2346_-_atp6	OW026302.1	86.9	542	20	11	39	569	7841801	7841300	7.48e-158	560
OW0263261_1669-2346_-_atp6	OW026315.1	90.066	151	15	0	435	585	21442774	21442624	2.43e-48	196
OW0263261_1669-2346_-_atp6	OW026315.1	86.957	115	14	1	288	401	21442891	21442777	8.99e-28	128
OW0263261_1669-2346_-_atp6	OW026308.1	89.922	129	13	0	410	538	6470380	6470508	1.91e-39	167
OW0263261_2640-3321_-_cox2	OW026318.1	98.312	237	4	0	1	237	5990547	5990311	1.72e-114	416
OW0263261_2640-3321_-_cox2	OW026318.1	98.312	237	4	0	1	237	6069342	6069106	1.72e-114	416
OW0263261_2640-3321_-_cox2	OW026318.1	97.605	167	2	2	214	378	15654379	15654213	5.07e-75	285
OW0263261_2640-3321_-_cox2	OW026298.1	95.767	189	8	0	195	383	59654371	59654183	3.9e-81	305
OW0263261_2640-3321_-_cox2	OW026298.1	98.667	75	1	0	563	637	8114924	8114998	1.95e-29	134
OW0263261_3389-4919_-_cox1	OW026298.1	93.738	543	23	3	507	1045	16485125	16485660	0	804
OW0263261_3389-4919_-_cox1	OW026298.1	99.231	130	1	0	757	886	22509238	22509367	1.19e-59	235
OW0263261_3389-4919_-_cox1	OW026298.1	91.597	119	10	0	1378	1496	55958268	55958150	1.58e-38	165
OW0263261_3389-4919_-_cox1	OW026299.1	99.254	268	2	0	145	412	9395647	9395914	1.07e-134	484
OW0263261_3389-4919_-_cox1	OW026299.1	96.535	202	7	0	97	298	39960347	39960548	1.14e-89	335
OW0263261_3389-4919_-_cox1	OW026299.1	96.02	201	8	0	390	590	18736651	18736851	1.91e-87	327
OW0263261_3389-4919_-_cox1	OW026317.1	89.732	224	14	4	384	602	14910149	14910368	1.95e-72	278
OW0263261_3389-4919_-_cox1	OW026325.1	96.407	167	6	0	139	305	6082727	6082561	7.01e-72	276
OW0263261_3389-4919_-_cox1	OW026316.1	82.323	198	20	10	53	235	5651491	5651294	2.65e-36	158
OW0263261_3389-4919_-_cox1	OW026309.1	87.273	110	12	2	759	867	21497365	21497473	2.69e-26	124
OW0263261_4922-4986_+_trnY(gta)	OW026298.1	98.462	65	1	0	1	65	55063929	55063865	4.31e-25	115
OW0263261_4993-5060_+_trnC(gca)	OW026306.1	95.082	61	1	1	8	68	2203440	2203382	6.04e-19	95.3
OW0263261_5053-5121_-_trnW(tca)	OW026304.1	98.551	69	1	0	1	69	20264017	20264085	2.83e-27	122
OW0263261_5053-5121_-_trnW(tca)	OW026324.1	98.214	56	1	0	1	56	7315280	7315225	4.77e-20	99
OW0263261_5120-6130_-_nad2	OW026298.1	94.133	375	14	3	154	526	51513104	51513472	8.74e-159	564
OW0263261_5120-6130_-_nad2	OW026298.1	96.629	89	3	0	492	580	26839034	26838946	1.04e-33	148
OW0263261_5120-6130_-_nad2	OW026298.1	83.735	166	13	8	512	675	24685391	24685544	1.35e-32	145
OW0263261_5120-6130_-_nad2	OW026306.1	92.115	279	16	2	733	1011	2203050	2203322	5.65e-106	388
OW0263261_5120-6130_-_nad2	OW026301.1	96.279	215	8	0	396	610	18676259	18676473	2.06e-95	353
OW0263261_5120-6130_-_nad2	OW026319.1	95.683	139	0	1	27	159	6170826	6170688	7.84e-55	219
OW0263261_5120-6130_-_nad2	OW026305.1	95.556	90	4	0	86	175	2438134	2438045	1.35e-32	145
OW0263261_6182-6250_+_trnQ(ttg)	OW026302.1	98.507	67	1	0	1	67	16343551	16343485	3.66e-26	119
OW0263261_7279-8010_+_rrnS	OW026302.1	99.286	140	1	0	63	202	16600927	16600788	1.54e-65	254
OW0263261_7279-8010_+_rrnS	OW026302.1	88.158	76	5	2	657	732	8440680	8440609	1.65e-15	87.9
OW0263261_7279-8010_+_rrnS	OW026306.1	98.456	259	4	0	1	259	23434615	23434873	1.09e-126	457
OW0263261_7279-8010_+_rrnS	OW026319.1	92.073	164	7	5	351	513	4661841	4661999	3.36e-57	226
OW0263261_7279-8010_+_rrnS	OW026315.1	98.876	89	1	0	77	165	2309858	2309946	3.45e-37	159
OW0263261_8011-8075_+_trnV(tac)	OW026302.1	91.379	58	4	1	1	57	8440608	8440551	5.65e-14	78.7
OW0263261_8011-8075_+_trnV(tac)	OW026325.1	98.462	65	1	0	1	65	11106146	11106082	4.31e-25	115
OW0263261_8080-9465_+_rrnL	OW026302.1	99.856	1388	0	1	1	1386	849183	847796	0	2551
OW0263261_8080-9465_+_rrnL	OW026302.1	96.87	575	7	6	669	1243	13288853	13289416	0	952
OW0263261_8080-9465_+_rrnL	OW026312.1	99.069	1396	2	3	1	1386	20495223	20496617	0	2495
OW0263261_8080-9465_+_rrnL	OW026312.1	98.824	85	1	0	1022	1106	20489431	20489347	1.11e-34	152
OW0263261_8080-9465_+_rrnL	OW026299.1	98.601	572	5	2	330	901	8205546	8204978	0	1009
OW0263261_8080-9465_+_rrnL	OW026298.1	94.776	268	11	2	696	961	48829425	48829691	1.29e-113	414
OW0263261_8080-9465_+_rrnL	OW026325.1	97.899	238	5	0	1	238	11106077	11105840	4.63e-113	412
OW0263261_9517-10455_+_nad1	OW026312.1	99.787	939	2	0	1	939	20496669	20497607	0	1724
OW0263261_9517-10455_+_nad1	OW026302.1	99.787	939	2	0	1	939	847744	846806	0	1724
OW0263261_9517-10455_+_nad1	OW026298.1	97.895	95	2	0	163	257	36637452	36637358	9.61e-39	165
OW0263261_10537-11685_-_Cytb	OW026312.1	99.478	1149	6	0	1	1149	20498837	20497689	0	2089
OW0263261_10537-11685_-_Cytb	OW026316.1	84.242	330	44	7	49	378	13198484	13198163	1.11e-83	315
OW0263261_10537-11685_-_Cytb	OW026320.1	87.5	216	19	4	170	380	8396119	8396331	5.3e-62	243
OW0263261_11710-12261_-_nad6	OW026312.1	99.094	552	5	0	1	552	20499415	20498864	0	992
OW0263261_11710-12261_-_nad6	OW026302.1	99.786	468	0	1	1	468	861070	861536	0	857
OW0263261_12306-12370_-_trnT(tgt)	OW026312.1	98.462	65	0	1	1	65	20499523	20499460	1.55e-24	113
OW0263261_12665-14003_+_nad4	OW026302.1	94.888	313	14	2	1007	1318	12373800	12374111	7.22e-136	488
OW0263261_12665-14003_+_nad4	OW026312.1	99.805	513	1	0	1	513	20499818	20500330	0	942
OW0263261_12665-14003_+_nad4	OW026310.1	88.987	227	21	3	1010	1232	19460814	19460588	1.7e-72	278
OW0263261_14071-15802_+_nad5_	OW026318.1	98.312	237	4	0	1	237	5990547	5990311	1.72e-114	416
OW0263261_14071-15802_+_nad5_	OW026318.1	98.312	237	4	0	1	237	6069342	6069106	1.72e-114	416
OW0263261_14071-15802_+_nad5_	OW026318.1	97.605	167	2	2	214	378	15654379	15654213	5.07e-75	285
OW0263261_14071-15802_+_nad5_	OW026298.1	95.767	189	8	0	195	383	59654371	59654183	3.9e-81	305
OW0263261_14071-15802_+_nad5_	OW026298.1	98.667	75	1	0	563	637	8114924	8114998	1.95e-29	134

## Sheet: Apotomis capreana
queryID	subjectID	Similarity (%)	Alignment length	Alignment missing	Alignment gap	querystart	queryend	subjectstart	subjectend	E-value	bitescore
OX3925261_480-833_-_nad3	OX392500.1	99.718	354	1	0	1	354	18176872	18177225	0	649
OX3925261_480-833_-_nad3	OX392501.1	98.588	354	5	0	1	354	8242981	8243334	3.98e-178	627
OX3925261_480-833_-_nad3	OX392524.1	98.039	306	6	0	1	306	9632889	9632584	8.91e-150	532
OX3925261_480-833_-_nad3	OX392509.1	99.448	181	1	0	95	275	16631386	16631206	1.26e-88	329
OX3925261_480-833_-_nad3	OX392522.1	94.068	118	7	0	188	305	6275222	6275339	1.34e-43	180
OX3925261_480-833_-_nad3	OX392522.1	92.784	97	5	2	96	192	6274799	6274893	2.27e-31	139
OX3925261_902-1690_-_cox3	OX392500.1	99.493	789	4	0	1	789	18176015	18176803	0	1435
OX3925261_902-1690_-_cox3	OX392518.1	99.587	726	3	0	64	789	13536092	13536817	0	1325
OX3925261_902-1690_-_cox3	OX392524.1	97.03	303	9	0	487	789	9633260	9632958	9.72e-143	510
OX3925261_902-1690_-_cox3	OX392514.1	90.206	194	16	1	466	656	20107382	20107575	2.34e-64	250
OX3925261_1694-2371_-_atp6	OX392500.1	99.41	678	4	0	1	678	18175334	18176011	0	1230
OX3925261_1694-2371_-_atp6	OX392498.1	90.312	320	24	2	85	400	46734651	46734335	2.41e-113	412
OX3925261_1694-2371_-_atp6	OX392503.1	94.196	224	13	0	41	264	27517657	27517880	3.21e-92	342
OX3925261_1694-2371_-_atp6	OX392515.1	94.488	127	5	1	91	215	21932454	21932580	9.5e-48	195
OX3925261_1694-2371_-_atp6	OX392510.1	87.975	158	18	1	390	547	7078814	7078970	5.72e-45	185
OX3925261_1694-2371_-_atp6	OX392502.1	96	100	4	0	579	678	27344707	27344806	2.68e-38	163
OX3925261_1694-2371_-_atp6	OX392505.1	97.26	73	2	0	140	212	8035162	8035090	1.26e-26	124
OX3925261_2594-2664_-_trnK(ctt)	OX392510.1	97.143	70	2	0	2	71	3895401	3895470	4.16e-26	119
OX3925261_2665-3346_-_cox2	OX392502.1	97.674	172	3	1	411	582	8157263	8157433	9.16e-78	294
OX3925261_2665-3346_-_cox2	OX392517.1	98.837	86	1	0	312	397	19062102	19062187	1.62e-35	154
OX3925261_3414-4944_-_cox1	OX392519.1	98.71	620	8	0	336	955	16675396	16674777	0	1101
OX3925261_3414-4944_-_cox1	OX392519.1	96.844	507	16	0	1005	1511	16674771	16674265	0	848
OX3925261_3414-4944_-_cox1	OX392524.1	98.23	226	4	0	240	465	13623826	13624051	5.61e-108	396
OX3925261_3414-4944_-_cox1	OX392524.1	97.797	227	4	1	240	465	13626536	13626762	2.61e-106	390
OX3925261_3414-4944_-_cox1	OX392500.1	92.517	147	11	0	958	1104	12933228	12933374	2.18e-52	211
OX3925261_3414-4944_-_cox1	OX392500.1	92.254	142	11	0	1102	1243	12934357	12934498	1.31e-49	202
OX3925261_3414-4944_-_cox1	OX392500.1	87.861	173	14	4	2	171	23819114	23818946	6.1e-48	196
OX3925261_3414-4944_-_cox1	OX392509.1	96.063	127	4	1	487	612	20714414	20714288	1.01e-50	206
OX3925261_3414-4944_-_cox1	OX392504.1	97.248	109	3	0	1360	1468	20577028	20577136	1.32e-44	185
OX3925261_3414-4944_-_cox1	OX392510.1	96.364	110	4	0	3	112	14568598	14568489	1.71e-43	182
OX3925261_3414-4944_-_cox1	OX392498.1	89.394	132	14	0	1378	1509	4169405	4169536	4.78e-39	167
OX3925261_3414-4944_-_cox1	OX392512.1	86.806	144	7	2	780	923	24764759	24764890	4.82e-34	150
OX3925261_3414-4944_-_cox1	OX392512.1	96.61	59	2	0	1387	1445	10453569	10453511	1.77e-18	99
OX3925261_5018-5086_+_trnC(gca)	OX392510.1	89.855	69	0	3	1	69	14568662	14568723	5.22e-15	82.4
OX3925261_5146-6156_-_nad2	OX392502.1	98.261	230	4	0	605	834	15752608	15752837	2.19e-110	403
OX3925261_5146-6156_-_nad2	OX392504.1	91.124	169	13	2	111	277	7584186	7584018	1.41e-57	228
OX3925261_6207-6275_+_trnQ(ttg)	OX392508.1	92.754	69	5	0	1	69	14672271	14672339	1.44e-20	100
OX3925261_6273-6336_-_trnI(gat)	OX392503.1	96.97	66	0	1	1	64	17012499	17012564	2.12e-23	110
OX3925261_6337-6404_-_trnM(cat)	OX392503.1	97.101	69	1	1	1	68	17012431	17012499	5.03e-25	115
OX3925261_8582-9310_+_rrnS	OX392499.1	96.839	696	8	2	1	696	36267405	36266724	0	1151
OX3925261_8582-9310_+_rrnS	OX392502.1	92.105	76	2	2	654	729	9542299	9542228	1.78e-20	104
OX3925261_8582-9310_+_rrnS	OX392510.1	94.915	59	2	1	671	729	592457	592514	1.38e-16	91.6
OX3925261_9311-9375_+_trnV(tac)	OX392510.1	98.462	65	1	0	1	65	592515	592579	4.68e-25	115
OX3925261_9311-9375_+_trnV(tac)	OX392502.1	93.103	58	3	1	1	57	9542227	9542170	1.32e-15	84.2
OX3925261_9374-10751_+_rrnL	OX392518.1	99.095	221	0	2	1079	1299	16094603	16094385	5.03e-108	396
OX3925261_9374-10751_+_rrnL	OX392498.1	96.667	150	0	3	1	147	29398640	29398787	1.93e-62	244
OX3925261_9374-10751_+_rrnL	OX392514.1	98.347	121	2	0	1258	1378	13138613	13138733	5.44e-53	213
OX3925261_9374-10751_+_rrnL	OX392509.1	97.03	101	2	1	87	187	13899232	13899133	1.19e-39	169
OX3925261_10752-10820_+_trnL1(tag)	OX392514.1	98.551	69	1	0	1	69	13138734	13138802	3.08e-27	122
OX3925261_10822-11760_+_nad1	OX392499.1	98.462	65	1	0	57	121	34778829	34778765	1.06e-23	115
OX3925261_10822-11760_+_nad1	OX392500.1	85.047	107	10	2	38	138	11057933	11058039	2.31e-20	104
OX3925261_11778-11843_-_trnS2(tga)	OX392507.1	94.915	59	3	0	1	59	24998640	24998698	2.25e-18	93.5
OX3925261_11842-12990_-_Cytb	OX392516.1	85.95	363	42	9	49	410	14542582	14542228	4.21e-103	379
OX3925261_11842-12990_-_Cytb	OX392521.1	89.899	198	17	3	166	361	8984312	8984508	9.57e-65	252
OX3925261_11842-12990_-_Cytb	OX392522.1	96.639	119	4	0	869	987	5145731	5145613	1.27e-48	198
OX3925261_11842-12990_-_Cytb	OX392504.1	92	100	8	0	919	1018	25542093	25541994	2.16e-31	141
OX3925261_11842-12990_-_Cytb	OX392508.1	92	50	4	0	304	353	14540070	14540119	2.88e-10	71.3
OX3925261_13977-15315_+_nad4	OX392516.1	95.312	128	5	1	162	288	3990373	3990500	1.14e-49	202
OX3925261_13977-15315_+_nad4	OX392511.1	98.02	101	2	0	661	761	22141888	22141988	6.93e-42	176
OX3925261_15386-17117+_nad5	OX392500.1	99.46	1296	7	0	440	1735	18178963	18177668	0	2355
OX3925261_15386-17117+_nad5	OX392500.1	96.748	369	11	1	1288	1655	17062913	17062545	1.61e-173	614
OX3925261_15386-17117+_nad5	OX392500.1	88.38	284	24	3	800	1075	37811651	37811933	5.06e-89	333
OX3925261_15386-17117+_nad5	OX392498.1	95.775	284	7	2	1322	1601	57373701	57373419	3.72e-125	453
OX3925261_15386-17117+_nad5	OX392498.1	98.611	72	1	0	880	951	48086873	48086944	2.56e-27	128
OX3925261_15386-17117+_nad5	OX392522.1	97.5	240	6	0	1488	1727	3608828	3609067	2.27e-112	411
OX3925261_15386-17117+_nad5	OX392501.1	92.174	115	8	1	590	703	19858789	19858675	2.53e-37	161

## Sheet: Apotomis turbidana
queryID	subjectID	Similarity (%)	Alignment length	Alignment missing	Alignment gap	querystart	queryend	subjectstart	subjectend	E-value	bitescore
LR9903082_110-177_-_trnE(ttc)	LR990291.1	90.909	66	2	2	1	66	10944249	10944310	3.82e-16	86.1
LR9903082_178-243_-_trnS1(gct)	LR990291.1	93.939	66	4	0	1	66	10944183	10944248	1.3e-20	100
LR9903082_460-813_-_nad3	LR990288.1	93.548	310	16	4	1	306	7291994	7291685	1.49e-127	459
LR9903082_460-813_-_nad3	LR990288.1	95.968	124	5	0	183	306	7292001	7292124	2.77e-50	202
LR9903082_460-813_-_nad3	LR990295.1	97.475	198	4	1	1	197	8663307	8663110	7.27e-91	337
LR9903082_460-813_-_nad3	LR990304.1	95.683	139	5	1	146	284	662909	662772	2.12e-56	222
LR9903082_814-879_-_trnG(tcc)	LR990295.1	98.485	66	1	0	1	66	8663373	8663308	1.29e-25	117
LR9903082_814-879_-_trnG(tcc)	LR990282.1	95.455	66	2	1	1	66	2012627	2012563	1.01e-21	104
LR9903082_882-1670_-_cox3	LR990289.1	92.493	373	25	3	220	590	17400758	17401129	7.23e-149	531
LR9903082_882-1670_-_cox3	LR990282.1	91.772	316	23	1	477	789	2012945	2012630	1.62e-120	436
LR9903082_882-1670_-_cox3	LR990290.1	85.057	261	23	6	471	729	23246422	23246176	6.31e-65	252
LR9903082_882-1670_-_cox3	LR990295.1	98.113	53	1	0	737	789	8663428	8663376	4.04e-17	93.5
LR9903082_1677-2354_-_atp6	LR990282.1	91.875	160	13	0	519	678	2481657	2481498	1.17e-56	224
LR9903082_1677-2354_-_atp6	LR990307.1	97.414	116	3	0	538	653	7740863	7740978	7.12e-49	198
LR9903082_1677-2354_-_atp6	LR990294.1	94.495	109	4	1	354	462	20362675	20362781	2.01e-39	167
LR9903082_1677-2354_-_atp6	LR990294.1	83.06	183	26	4	378	560	19454471	19454294	9.34e-38	161
LR9903082_1677-2354_-_atp6	LR990297.1	86.607	112	15	0	474	585	22148750	22148639	1.23e-26	124
LR9903082_3419-4928_-_cox1	LR990280.1	90.698	215	20	0	1094	1308	46294360	46294146	3.36e-75	287
LR9903082_3419-4928_-_cox1	LR990280.1	96.226	106	4	0	934	1039	5949945	5950050	2.73e-41	174
LR9903082_3419-4928_-_cox1	LR990280.1	97.701	87	2	0	1424	1510	56958563	56958477	4.61e-34	150
LR9903082_3419-4928_-_cox1	LR990282.1	93.893	131	8	0	2	132	6505479	6505349	1.62e-48	198
LR9903082_3419-4928_-_cox1	LR990282.1	86.932	176	16	4	1	171	15712841	15713014	2.71e-46	191
LR9903082_3419-4928_-_cox1	LR990281.1	98.095	105	1	1	1386	1490	12818811	12818914	1.63e-43	182
LR9903082_3419-4928_-_cox1	LR990298.1	83.163	196	21	7	51	235	15957963	15958157	1.27e-39	169
LR9903082_5129-6139_-_nad2	LR990298.1	96.891	386	7	1	3	388	12224441	12224061	0	641
LR9903082_5129-6139_-_nad2	LR990286.1	96.234	239	9	0	2	240	25685520	25685758	4.6e-107	392
LR9903082_6190-6258_+_trnQ(ttg)	LR990286.1	95.652	69	3	0	1	69	25685468	25685400	6.46e-24	111
LR9903082_6256-6319_-_trnI(gat)	LR990286.1	96.875	64	2	0	1	64	25685339	25685402	7.4e-23	108
LR9903082_6320-6387_-_trnM(cat)	LR990286.1	88.571	70	3	2	1	65	25685268	25685337	1.78e-14	80.5
LR9903082_8266-9022_+_rrnS	LR990286.1	98.636	440	6	0	316	755	13456345	13456784	0	780
LR9903082_8266-9022_+_rrnS	LR990293.1	97.608	209	5	0	126	334	19225515	19225307	3.46e-97	359
LR9903082_8266-9022_+_rrnS	LR990284.1	88.095	84	6	3	673	756	20107153	20107232	3e-18	97.1
LR9903082_9023-9087_+_trnV(tac)	LR990284.1	93.103	58	3	1	1	57	20107601	20107658	1.28e-15	84.2
LR9903082_9088-10469_+_rrnL	LR990281.1	87.293	181	15	4	965	1137	6806353	6806533	4.12e-49	200
LR9903082_9088-10469_+_rrnL	LR990285.1	92.063	63	5	0	686	748	24022220	24022158	9.3e-16	89.8
LR9903082_10470-10538_+_trnL1(tag)	LR990296.1	91.525	59	1	3	15	69	19045773	19045715	6.55e-14	78.7
LR9903082_10540-11478_+_nad1	LR990282.1	92.079	101	8	0	38	138	28163853	28163753	4.74e-32	143
LR9903082_10540-11478_+_nad1	LR990281.1	90.566	106	8	2	834	939	12371711	12371814	6.13e-31	139
LR9903082_11496-11561_-_trnS2(tga)	LR990281.1	96.923	65	2	0	2	66	12371899	12371835	2.16e-23	110
LR9903082_11560-12708_-_Cytb	LR990299.1	98.349	424	3	1	642	1061	15772084	15771661	0	741
LR9903082_11560-12708_-_Cytb	LR990281.1	94.675	169	9	0	979	1147	12372069	12371901	4.29e-68	263
LR9903082_11560-12708_-_Cytb	LR990298.1	83.838	198	25	6	230	424	8224530	8224723	1.24e-43	182
LR9903082_12739-13290_-_nad6	LR990304.1	97.727	88	0	2	440	526	10619270	10619356	1.63e-34	150
LR9903082_13693-15031_+_nad4	LR990300.1	94.372	462	21	1	715	1176	10016008	10016464	0	704
LR9903082_13693-15031_+_nad4	LR990292.1	88.435	294	32	2	600	892	18705802	18706094	2.89e-95	353
LR9903082_13693-15031_+_nad4	LR990289.1	95.588	68	3	0	924	991	8209789	8209722	6.91e-22	110
LR9903082_15099-16830_+_nad5	LR990285.1	99.655	290	1	0	153	442	16187372	16187661	1.62e-148	531
LR9903082_15099-16830_+_nad5	LR990280.1	91.011	356	20	5	435	790	31144614	31144957	3.58e-130	470
LR9903082_15099-16830_+_nad5	LR990280.1	96.833	221	6	1	391	611	29766203	29765984	1.34e-99	368
LR9903082_15099-16830_+_nad5	LR990282.1	88.593	263	20	5	820	1072	2401166	2400904	2.3e-82	311

## Sheet: Archips crataeganus
queryID	subjectID	Similarity (%)	Alignment length	Alignment missing	Alignment gap	querystart	queryend	subjectstart	subjectend	E-value	bitescore
OX4020761_2638-3319_-_cox2	OX402056.1	98.413	126	2	0	435	560	4519038	4519163	3.7e-56	222
OX4020761_3387-4917_-_cox1	OX402060.1	97.891	1375	26	1	1	1375	14877941	14879312	0	2375
OX4020761_3387-4917_-_cox1	OX402048.1	97.312	558	14	1	287	844	16321823	16321267	0	946
OX4020761_3387-4917_-_cox1	OX402048.1	97.603	292	6	1	99	390	6862649	6862359	3.5e-139	499
OX4020761_3387-4917_-_cox1	OX402050.1	96.604	265	6	1	206	470	9416896	9417157	2.79e-120	436
OX4020761_3387-4917_-_cox1	OX402050.1	94	100	6	0	940	1039	5917262	5917163	1.13e-34	152
OX4020761_3387-4917_-_cox1	OX402055.1	91.87	123	10	0	741	863	10521829	10521951	8.67e-41	172
OX4020761_3387-4917_-_cox1	OX402069.1	95	80	2	2	1	79	1191796	1191718	2.46e-26	124
OX4020761_4987-5054_+_trnC(gca)	OX402060.1	95.588	68	2	1	1	68	14877871	14877805	7.1e-23	108
OX4020761_4987-5054_+_trnC(gca)	OX402069.1	91.045	67	5	1	2	68	5831492	5831557	2.57e-17	89.8
OX4020761_5047-5116_-_trnW(tca)	OX402069.1	98.571	70	1	0	1	70	5831619	5831550	7.38e-28	124
OX4020761_5047-5116_-_trnW(tca)	OX402060.1	98.571	70	1	0	1	70	14877743	14877812	7.38e-28	124
OX4020761_5115-6125_-_nad2	OX402060.1	95.45	1011	34	9	3	1011	14876744	14877744	0	1602
OX4020761_5115-6125_-_nad2	OX402054.1	98.321	536	8	1	4	539	1990284	1990818	0	939
OX4020761_5115-6125_-_nad2	OX402071.1	97.131	488	13	1	421	908	11120515	11121001	0	822
OX4020761_5115-6125_-_nad2	OX402071.1	91.429	70	1	1	314	383	11120441	11120505	1.64e-16	91.6
OX4020761_5115-6125_-_nad2	OX402057.1	89.72	107	10	1	280	386	19463671	19463566	7.45e-30	135
OX4020761_6181-6249_+_trnQ(ttg)	OX402060.1	98.551	69	1	0	1	69	14876688	14876620	2.6e-27	122
OX4020761_6251-6315_-_trnI(gat)	OX402060.1	98.462	65	1	0	1	65	14876554	14876618	3.95e-25	115
OX4020761_8103-8837_+_rrnS	OX402046.1	97.619	168	3	1	353	520	1490543	1490709	1.4e-75	287
OX4020761_8103-8837_+_rrnS	OX402046.1	97.619	168	3	1	353	520	6015190	6015356	1.4e-75	287
OX4020761_8103-8837_+_rrnS	OX402059.1	93.636	110	3	1	308	413	1748534	1748425	8.84e-38	161
OX4020761_11389-12537_-_Cytb	OX402045.1	90.717	237	19	1	705	941	38697773	38698006	3.65e-83	313
OX4020761_11389-12537_-_Cytb	OX402050.1	85.308	211	14	8	43	253	7685337	7685530	8.25e-50	202
OX4020761_11389-12537_-_Cytb	OX402055.1	96.104	77	2	1	175	251	8729864	8729789	1.84e-26	124
OX4020761_13143-13208_-_trnT(tgt)	OX402065.1	98.413	63	0	1	4	66	1808588	1808649	1.88e-23	110
OX4020761_13501-14839_+_nad4	OX402061.1	98.718	156	1	1	1090	1244	7733659	7733504	5.61e-72	276
OX4020761_13501-14839_+_nad4	OX402060.1	86.538	104	9	5	840	942	16823255	16823354	6.02e-22	110
OX4020761_14905-16639+_nad5	OX402045.1	93.846	65	1	2	1007	1068	19938782	19938846	2.19e-17	95.3

## Sheet: Archips-xylosteana
queryID	subjectID	Similarity (%)	Alignment length	Alignment missing	Alignment gap	querystart	queryend	subjectstart	subjectend	E-value	bitescore
OX3873741_1-65_+_trnF(gaa)	OX387369.1	98.462	65	1	0	1	65	10896197	10896261	4.1e-25	115
OX3873741_446-799_-_nad3	OX387372.1	99.435	354	2	0	1	354	1411552	1411905	0	643
OX3873741_868-1656_-_cox3	OX387372.1	99.493	789	4	0	1	789	1410695	1411483	0	1435
OX3873741_868-1656_-_cox3	OX387354.1	98.759	403	5	0	23	425	326545	326143	0	717
OX3873741_868-1656_-_cox3	OX387354.1	97.569	288	7	0	422	709	325005	324718	8.57e-138	494
OX3873741_1663-2340_-_atp6	OX387372.1	98.82	678	8	0	1	678	1410011	1410688	0	1208
OX3873741_1663-2340_-_atp6	OX387354.1	95.723	678	20	1	1	678	327873	328541	0	1083
OX3873741_1663-2340_-_atp6	OX387347.1	95.349	258	8	1	150	403	6356281	6356538	9.81e-112	407
OX3873741_1663-2340_-_atp6	OX387347.1	96.078	153	5	1	1	152	6355489	6355641	6.29e-64	248
OX3873741_2334-2495_-_atp8	OX387354.1	97.531	162	3	1	1	162	327719	327879	6.04e-73	276
OX3873741_2496-2563_-_trnD(gtc)	OX387354.1	98.529	68	1	0	1	68	327651	327718	9.47e-27	121
OX3873741_2568-2638_-_trnK(ctt)	OX387373.1	98.305	59	1	0	13	71	7135067	7135009	1.02e-21	104
OX3873741_2639-3320_-_cox2	OX387362.1	99.56	682	3	0	1	682	12728793	12729474	0	1243
OX3873741_2639-3320_-_cox2	OX387362.1	97.761	268	6	0	215	482	16551208	16551475	2.08e-128	462
OX3873741_2639-3320_-_cox2	OX387362.1	97.015	134	4	0	346	479	16551471	16551604	2.97e-57	226
OX3873741_2639-3320_-_cox2	OX387372.1	99.12	682	6	0	1	682	1409031	1409712	0	1227
OX3873741_2639-3320_-_cox2	OX387354.1	98.972	681	7	0	2	682	326895	327575	0	1219
OX3873741_2639-3320_-_cox2	OX387352.1	94.97	497	22	3	1	495	16514835	16515330	0	776
OX3873741_2639-3320_-_cox2	OX387353.1	96.35	274	5	4	34	303	16733510	16733782	2.09e-123	446
OX3873741_3321-3387_-_trnL2(taa)	OX387352.1	98.507	67	1	0	1	67	16514768	16514834	3.33e-26	119
OX3873741_3321-3387_-_trnL2(taa)	OX387348.1	98.507	67	1	0	1	67	15343901	15343967	3.33e-26	119
OX3873741_3388-4918_-_cox1	OX387372.1	98.824	1531	18	0	1	1531	1407433	1408963	0	2728
OX3873741_3388-4918_-_cox1	OX387348.1	96.98	298	9	0	1234	1531	15343603	15343900	1.01e-139	501
OX3873741_3388-4918_-_cox1	OX387362.1	98.905	274	3	0	1258	1531	12728452	12728725	2.19e-136	490
OX3873741_3388-4918_-_cox1	OX387359.1	89.295	383	34	5	490	866	6898997	6898616	2.2e-131	473
OX3873741_3388-4918_-_cox1	OX387354.1	96.154	286	11	0	1246	1531	326541	326826	1.03e-129	468
OX3873741_3388-4918_-_cox1	OX387352.1	96.954	197	3	1	1338	1531	16514571	16514767	1.82e-87	327
OX3873741_3388-4918_-_cox1	OX387352.1	88.618	123	9	2	741	863	10729013	10729130	1.96e-32	145
OX3873741_3388-4918_-_cox1	OX387346.1	98.266	173	3	0	1	173	6420979	6421151	3.06e-80	303
OX3873741_4989-5055_+_trnC(gca)	OX387359.1	96.923	65	0	1	1	63	9063880	9063944	7.2e-23	108
OX3873741_5116-6126_-_nad2	OX387354.1	94.635	876	36	5	2	876	1171304	1170439	0	1347
OX3873741_6183-6251_+_trnQ(ttg)	OX387354.1	98.551	69	1	0	1	69	1171362	1171430	2.69e-27	122
OX3873741_7798-8580_+_rrnS	OX387372.1	99.745	783	1	1	1	783	1420965	1420184	0	1434
OX3873741_7798-8580_+_rrnS	OX387350.1	98.788	660	6	2	124	783	22937334	22936677	0	1173
OX3873741_7798-8580_+_rrnS	OX387352.1	97.538	650	11	3	1	649	15789335	15789980	0	1107
OX3873741_7798-8580_+_rrnS	OX387352.1	94.872	78	3	1	386	462	17224931	17225008	1.66e-25	121
OX3873741_8648-10045_+_rrnL	OX387372.1	99.215	1401	7	3	1	1398	1420116	1418717	0	2523
OX3873741_8648-10045_+_rrnL	OX387354.1	98.229	621	8	2	397	1014	329186	328566	0	1083
OX3873741_8648-10045_+_rrnL	OX387350.1	98.174	493	8	1	563	1055	17525205	17524714	0	859
OX3873741_8648-10045_+_rrnL	OX387343.1	85.911	291	17	12	1020	1302	36181244	36180970	7.81e-76	289
OX3873741_10115-11053_+_nad1	OX387372.1	99.255	939	7	0	1	939	1418647	1417709	0	1696
OX3873741_10115-11053_+_nad1	OX387364.1	94.311	334	9	3	87	420	4714918	4715241	1.7e-140	503
OX3873741_10115-11053_+_nad1	OX387365.1	98.077	156	3	0	579	734	14666053	14665898	5.23e-71	272
OX3873741_10115-11053_+_nad1	OX387365.1	97.917	96	2	0	844	939	16423025	16422930	2.54e-39	167
OX3873741_11071-11137_-_trnS2(tga)	OX387365.1	98.507	67	1	0	1	67	16422846	16422912	3.33e-26	119
OX3873741_11071-11137_-_trnS2(tga)	OX387360.1	93.846	65	3	1	1	65	17281123	17281186	1.56e-19	97.1
OX3873741_11136-12284_-_Cytb	OX387372.1	99.391	1149	7	0	1	1149	1416478	1417626	0	2084
OX3873741_11136-12284_-_Cytb	OX387355.1	98.889	180	2	0	782	961	7312806	7312985	6.3e-86	322
OX3873741_11136-12284_-_Cytb	OX387351.1	98.148	162	2	1	868	1029	2393742	2393582	1.07e-73	281
OX3873741_11136-12284_-_Cytb	OX387356.1	96.795	156	5	0	424	579	8699438	8699283	1.39e-67	261
OX3873741_11136-12284_-_Cytb	OX387343.1	94.928	138	3	1	120	253	34061682	34061545	3.96e-53	213
OX3873741_11136-12284_-_Cytb	OX387349.1	92.424	66	4	1	801	866	22195945	22196009	5.38e-17	93.5
OX3873741_12294-12821_-_nad6	OX387372.1	99.811	528	1	0	1	528	1415941	1416468	0	970
OX3873741_12957-13247_+_nad4l	OX387372.1	98.282	291	5	0	1	291	1415805	1415515	2.95e-143	510
OX3873741_13247-14585_+_nad4	OX387372.1	99.403	1339	8	0	1	1339	1415515	1414177	0	2429
OX3873741_13247-14585_+_nad4	OX387354.1	98.622	653	7	1	687	1339	1169342	1169992	0	1155
OX3873741_13247-14585_+_nad4	OX387360.1	87.719	114	9	1	858	966	17293582	17293695	1.72e-27	128
OX3873741_14586-14651_+_trnH(gtg)	OX387354.1	96.97	66	2	0	1	66	1169993	1170058	5.43e-24	111
OX3873741_14670-16386_+_nad5	OX387372.1	99.126	1717	15	0	1	1717	1414092	1412376	0	3088
OX3873741_14670-16386_+_nad5	OX387367.1	97.75	400	6	1	575	974	3061800	3061404	0	686
OX3873741_14670-16386_+_nad5	OX387367.1	96.923	130	4	0	408	537	11999107	11999236	1.28e-54	219
OX3873741_14670-16386_+_nad5	OX387354.1	92.727	385	12	2	1	385	1170077	1170445	6.69e-152	542
OX3873741_14670-16386_+_nad5	OX387343.1	91.286	241	16	2	822	1058	31633621	31633382	2.64e-86	324
OX3873741_14670-16386_+_nad5	OX387370.1	98.621	145	2	0	469	613	10369310	10369454	2.72e-66	257

[truncated: 17 more sheets: Choristoneura fumiferana, Cydia amplana, Cydia splendana, Cydia strobilella, Epinotia bilunana, Epinotia demarniana, Epinotia nisella, Epinotia ramella, Eudemis profundana, Grapholita molesta, Hedya salicella, Leguminivora glycinivorella, Notocelia uddmanniana, Pammene aurita, Pammene fasciana, Pandemis cinnamomeana, Tortricodes alternella]
