# Supplementary material for: Characterization and Comparative Analyses of Nuclear Mitochondrial DNAs in Genomes of the Leaf-Roller Moths (Lepidoptera: Tortricidae)
Source: Biology (Basel). 2026 Mar 23;15(6):517. doi: 10.3390/biology15060517 (PMC13024416; doi:10.3390/biology15060517)
Supplement: Supplementary file 1 [file biology-15-00517-s001.zip › Table S2. The frequency of initiation codon usage in mitochondrial protein-coding genes of the 27 Tortricidae species.xlsx]

## Sheet: TableS2
Table S2. The frequency of initiation codon usage in mitochondrial protein-coding genes of the 27 Tortricidae species
Mitochondrial protein-coding genes	ATG	ATT	ATC	ATA	CGA
atp6	27	0	0	0	0
atp8	0	11	15	1	0
cox1	0	0	0	0	27
cox2	27	0	0	0	0
cox3	27	0	0	0	0
cob	27	0	0	0	0
nad1	27	0	0	0	0
nad2	0	27	0	0	0
nad3	0	26	0	1	0
nad4	27	0	0	0	0
nad4l	27	0	0	0	0
nad5	0	25	2	0	0
nad6	0	13	1	13	0
