# Supplementary material for: Characterization and Comparative Analyses of Nuclear Mitochondrial DNAs in Genomes of the Leaf-Roller Moths (Lepidoptera: Tortricidae)
Source: Biology (Basel). 2026 Mar 23;15(6):517. doi: 10.3390/biology15060517 (PMC13024416; doi:10.3390/biology15060517)
Supplement: Supplementary file 1 [file biology-15-00517-s001.zip › Table S3. The frequency of termination codon usage in mitochondrial protein-coding genes of the 27 Tortricidae species.xlsx]

## Sheet: Tables3
Table S3. The frequency of termination codon usage in mitochondrial protein-coding genes of the 27 Tortricidae species
Mitochondrial protein-coding genes	TAG	TAA	TGA
atp6	1	26	0
atp8	0	27	0
cox1	0	0	27
cox2	0	0	27
cox3	0	27	0
cob	0	27	0
nad1	0	27	0
nad2	0	27	0
nad3	0	27	0
nad4	0	0	27
nad4l	1	26	0
nad5	0	0	27
nad6	0	27	0
