# Supplementary material for: Characterization and Comparative Analyses of Nuclear Mitochondrial DNAs in Genomes of the Leaf-Roller Moths (Lepidoptera: Tortricidae)
Source: Biology (Basel). 2026 Mar 23;15(6):517. doi: 10.3390/biology15060517 (PMC13024416; doi:10.3390/biology15060517)
Supplement: Supplementary file 1 [file biology-15-00517-s001.zip › Table S4. Length distribution of the Numts from the 27 Tortricidae species.xlsx]

## Sheet: TableS4
Table S4. Length distribution of the Numts from the 27 Tortricidae species
Species	<=100	100 bp<x<=200	200<x<=400	400<x<=600	600<x<=800	800<x<=1000	1000<x<=1500	1500<x<=2000
Acleris cristana	11	5	7	3	3	2	3	0
Acleris emargana	5	1	2	1	0	0	0	0
Acleris literana	16	5	5	4	2	1	0	0
Acleris holmiana	10	3	3	3	0	0	0	0
Acleris sparsana	4	1	4	2	1	1	2	0
Apotomis capreana	20	24	15	1	5	0	1	0
Apotomis turbidana	16	18	13	3	0	0	0	0
Apotomis-betuletana	17	17	20	7	0	2	3	0
Archips crataeganus	12	8	4	3	0	2	0	0
Archips xylosteana	13	14	15	4	11	2	3	2
Choristoneura fumiferana	10	9	21	2	2	1	1	0
Cydia amplana	9	7	1	1	0	0	0	0
Cydia splendana	10	4	7	1	0	0	0	0
Cydia strobilella	44	35	15	3	11	2	6	0
Epinotia bilunana	66	38	26	14	3	1	4	1
Epinotia demarniana	68	27	17	12	16	7	20	5
Epinotia nisella	40	30	15	2	1	0	0	0
Epinotia ramella	32	23	23	2	4	1	3	1
Eudemis profundana	15	28	12	0	0	0	0	0
Grapholita molesta	5	2	3	4	1	0	0	0
Hedya salicella	73	35	41	16	13	6	16	7
Leguminivora glycinivorella	10	8	13	1	0	0	0	0
Notocelia uddmanniana	46	22	12	3	4	2	3	2
Pammene aurita	79	36	31	15	21	3	15	8
Pammene fasciana	5	5	1	2	0	0	0	0
Pandemis cinnamomeana	7	10	1	0	5	1	3	2
Tortricodes alternella	3	3	2	1	0	0	0	0
