# Supplementary material for: Characterization and Comparative Analyses of Nuclear Mitochondrial DNAs in Genomes of the Leaf-Roller Moths (Lepidoptera: Tortricidae)
Source: Biology (Basel). 2026 Mar 23;15(6):517. doi: 10.3390/biology15060517 (PMC13024416; doi:10.3390/biology15060517)
Supplement: Supplementary file 1 [file biology-15-00517-s001.zip › Table S5. The content of Numts in the nuclear genomes of the 27 Tortricidae species.xlsx]

## Sheet: Tables5
Table S5. The content of Numts in the nuclear genomes of the 27 Tortricidae species
Species	Length of mitochondrial genome (bp)	Nuclear genome length (Mb)	Number of pseudogenes	Length of pseudogene (bp)	Percentage (%)
Acleris cristana	16148	562.572	34	13146	0.00233677
Acleris emargana	16338	691.448	9	1500	0.000216936
Acleris holmiana	16283	650.224	19	3632	0.000558577
Acleris literana	16355	674.889	33	7563	0.00112063
Acleris sparsana	16375	589.546	15	6386	0.00108321
Apotomis betuletana	15804	684.241	66	18523	0.00270709
Apotomis capreana	17118	743.233	66	14391	0.00193627
Apotomis turbidana	16832	720.467	50	8761	0.00121602
Archips crataeganus	16639	626.924	29	6899	0.00110045
Archips xylosteana	16386	650.611	64	26076	0.00400792
Choristoneura fumiferana	15304	575.343	46	4157	0.000722526
Cydia amplana	16838	504.336	18	2246	0.000445338
Cydia splendana	16672	630.618	22	3612	0.000572771
Cydia strobilella	16777	542.606	121	38506	0.00709649
Epinotia bilunana	15391	659.044	153	33531	0.00508782
Epinotia demarniana	15459	735.812	172	70532	0.0095856
Epinotia nisella	15442	585.001	88	12819	0.00219128
Epinotia ramella	15436	781.992	89	22787	0.00291397
Eudemis profundana	16452	691.289	55	9557	0.00138249
Grapholita molesta	15717	517.71	15	4261	0.000823048
Hedya salicella	16337	742.326	207	76799	0.0103457
Leguminivora glycinivorella	15506	657.424	32	5993	0.000901549
Notocelia uddmanniana	16442	794.124	94	23444	0.00295218
Pammene aurita	16664	1041.81	208	76405	0.00733387
Pammene fasciana	16392	564.438	13	2068	0.000366382
Pandemis cinnamomeana	15825	426.135	29	14033	0.00329309
Tortricodes alternella	15728	441.254	9	1808	0.000409741
