# Supplementary material for: Characterization and Comparative Analyses of Nuclear Mitochondrial DNAs in Genomes of the Leaf-Roller Moths (Lepidoptera: Tortricidae)
Source: Biology (Basel). 2026 Mar 23;15(6):517. doi: 10.3390/biology15060517 (PMC13024416; doi:10.3390/biology15060517)
Supplement: Supplementary file 1 [file biology-15-00517-s001.zip › Table S6. AT content of Numts flanking sequences and nuclear genomes.xlsx]

## Sheet: TableS6
Table S6. AT content of Numts flanking sequences and nuclear genomes
Species	AT content at the upstream and downstream of Numt	AT content at the upstream of Numt	AT content at downstream of Numt	Nuclear genome AT content
Acleris cristana	0.7932	0.7962	0.7903	0.6279
Acleris emargana	0.6506	0.6811	0.62	0.6271
Acleris holmiana	0.7545	0.77	0.7389	0.6286
Acleris literana	0.7465	0.74697	0.7461	0.6275
Acleris sparsana	0.752	0.7833	0.727	0.6239
Apotomis betuletana	0.6547	0.6453	0.6697	0.618
Apotomis capreana	0.6832	0.6889	0.6774	0.6188
Apotomis turbidana	0.6936	0.704	0.6832	0.6201
Archips crataeganus	0.6914	0.6957	0.6871	0.6158
Archips xylosteana	0.727	0.7425	0.7138	0.6158
Choristoneura fumiferana	0.6863	0.6848	0.6878	0.6255
Cydia amplana	0.7003	0.7039	0.6967	0.6201
Cydia splendana	0.648	0.6545	0.6414	0.6191
Cydia strobilella	0.7058	0.7036	0.7082	0.6218
Epinotia bilunana	0.6898	0.7057	0.6733	0.6069
Epinotia demarniana	0.7466	0.7502	0.743	0.605
Epinotia nisella	0.6644	0.6658	0.663	0.6119
Epinotia ramella	0.6938	0.7106	0.6771	0.61
Eudemis profundana	0.6685	0.6705	0.6658	0.6155
Grapholita molesta	0.6532	0.6387	0.676	0.6241
Hedya salicella	0.7415	0.7416	0.7415	0.6245
Leguminivora glycinivorella	0.6563	0.6697	0.6329	0.6216
Notocelia uddmanniana	0.7066	0.7127	0.7012	0.6137
Pammene aurita	0.7646	0.7614	0.7666	0.6255
Pammene fasciana	0.7015	0.6646	0.7385	0.6231
Pandemis cinnamomeana	0.7148	0.71	0.7197	0.6098
Tortricodes alternella	0.63	0.5878	0.675	0.6199
