# Supplementary material for: Characterization and Comparative Analyses of Nuclear Mitochondrial DNAs in Genomes of the Leaf-Roller Moths (Lepidoptera: Tortricidae)
Source: Biology (Basel). 2026 Mar 23;15(6):517. doi: 10.3390/biology15060517 (PMC13024416; doi:10.3390/biology15060517)
Supplement: Supplementary file 1 [file biology-15-00517-s001.zip › Table S7. The number of Numts derived from 13 mitochondrial protein-coding genes.xlsx]

## Sheet: Tables7
TableS7. The number of Numts derived from 13 mitochondrial protein-coding genes
Species	nad1	nad2	nad3	nad4	nad4l	nad5	nad6	cox1	cox2	cox3	atp6	atp8	cob
Acleris cristana	2	1	1	1	1	2	3	1	1	2	2	1	3
Acleris emargana	0	0	1	0	1	0	0	0	2	0	0	0	1
Acleris literana	2	3	0	0	0	2	0	4	0	1	0	0	3
Acleris holmiana	0	0	1	0	0	0	0	4	1	2	0	0	1
Acleris sparsana	1	0	0	1	1	1	2	0	0	0	0	0	5
Apotomis capreana	2	2	6	2	0	7	0	13	2	4	7	0	5
Apotomis turbidana	2	2	4	3	0	4	1	7	0	4	5	0	3
Apotomis betuletana	3	7	1	3	0	5	2	10	5	2	4	0	3
Archips crataeganus	0	5	0	2	0	1	0	7	1	0	0	0	3
Archips xylosteana	4	1	1	3	1	6	1	8	7	3	4	1	6
Choristoneura fumiferana	3	2	2	6	1	3	0	8	2	3	2	0	2
Cydia amplana	1	2	0	1	0	0	0	2	1	0	0	0	1
Cydia splendana	0	0	1	2	0	2	0	4	4	1	1	0	2
Cydia strobilella	5	5	4	10	0	16	1	10	9	6	8	4	7
Epinotia bilunana	9	12	3	5	3	16	6	9	3	8	12	1	12
Epinotia demarniana	11	6	3	12	5	12	9	14	3	8	4	3	19
Epinotia nisella	3	9	2	6	1	12	0	18	1	2	1	0	9
Epinotia ramella	2	3	1	9	3	6	2	14	6	2	4	1	9
Eudemis profundana	1	0	0	3	1	4	0	30	1	1	4	0	2
Grapholita molesta	1	1	0	1	0	0	0	4	1	1	0	0	2
Hedya salicella	7	9	5	10	4	17	4	22	9	12	13	0	14
Leguminivora glycinivorella	0	0	1	2	0	2	0	5	3	4	1	0	6
Notocelia uddmanniana	6	2	1	11	0	7	1	8	3	7	4	2	6
Pammene aurita	8	7	8	18	4	15	9	16	10	6	6	3	24
Pammene fasciana	0	2	0	0	0	1	0	3	0	0	2	0	1
Pandemis cinnamomeana	1	1	0	3	0	1	0	5	3	3	3	0	3
Tortricodes alternella	1	1	0	0	0	0	0	3	0	0	0	1	1
